# Supplementary material for: Under Pressure: Shading, High Herbivory, and Low Levels of Fertilization Drive the Vegetative Response of a Highly Invasive Species
Source: Plants (Basel). 2026 Jan 23;15(3):349. doi: 10.3390/plants15030349 (PMC12899931; doi:10.3390/plants15030349)
Supplement: Supplementary file 1 [file plants-15-00349-s001.zip]

Archive with 1 entries (1 files):
- plants-4074924-supplementary.pdf
